# Supplementary material for: FAM225A facilitates colorectal cancer progression by sponging miR‐613 to regulate NOTCH3
Source: Cancer Med. 2020 Apr 28;9(12):4339–49. doi: 10.1002/cam4.3053 (PMC7300395; doi:10.1002/cam4.3053)
Supplement: Supplementary file 4 — Table S1 [file CAM4-9-4339-s004.xlsx]

## Sheet: qPCR
mRNA	pcDNA3.1/FAM225A	miR-613 inhibitor
TMSB4X	8.968	8.694
ANKIB1	8.933	7.914
FNDC3A	8.199	7.49
NFAT5	6.297	6.677
DDX5	6.37	5.951
NOTCH3	6.208	4.624
CALM2	5.03	3.872
HP1BP3	4.339	0.114
USP33	3.948	1.072
TGFBR3	3.156	1.363
CNN3	2.205	1.411
TPM3	0.917	0.326
ADAR	1.766	1.143
TAGLN2	1.353	1.331
HNRNPU	1.107	1.425
PDIK1L	1.581	1.162
SH3BGRL3	1.259	0.962
PRKACB	1.618	1.12
POGK	1.471	0.381
NRP1	1.147	0.178
CREM	1.228	1.511
TNKS2	1.342	0.965
WBP1L	0.847	1.662
PIK3C2A	1.172	0.922
LIN7C	1.352	1.147
BDNF	1.406	0.362
PICALM	1.219	0.435
MSANTD2	1.065	1.386
API5	1.42	1.337
UBE4A	1.41	1.405
ARCN1	0.905	1.266
TWF1	1.216	1.113
ARF3	0.91	1.352
CORO1C	0.931	0.422
KCTD10	0.947	0.204
SRSF9	1.435	1.342
MON2	0.989	1.321
TBC1D15	1.35	0.121
SYT1	1.485	0.31
MAB21L1	1.178	1.201
EFNB2	1.316	0.917
GCH1	1.636	0.463
TTC7B	1.054	0.937
KTN1	1.104	0.865
DAAM1	1.356	0.121
ANXA2	0.958	1.322
ADPGK	0.892	0.192
SPRED1	1.004	1.227
THBS1	1.053	0.26
HACD3	0.867	1.36
ABHD2	1.029	0.545
AP1G1	1.393	1.413
NFATC3	1.144	0.429
VAMP2	1.622	1.166
MMD	1.07	0.835
VEZF1	0.963	1.427
SRSF1	1.016	0.956
HS3ST3B1	1.252	1.3
LASP1	1.463	0.996
CLTC	0.951	1.302
TGIF1	1.309	1.145
RNF138	1.174	1.331
ZNF236	1.56	1.138
ARHGEF18	1.591	1.333
AC008878.3	1.294	1.32
TPM4	1.263	1.346
ZNF580	1.423	0.942
YWHAQ	1.351	1.171
MAP4K3	0.988	1.732
PPP4R3B	1.481	0.926
HSPD1	1.237	1.583
FN1	1.018	1.346
CRIM1	1.233	1.338
EML4	1.164	1.076
ANXA4	0.818	1.322
GPD2	0.814	1.055
HNRNPA3	1.358	1.134
SLC39A10	0.962	1.49
C2orf69	1.32	1.288
FZD7	1.632	1.166
RRBP1	1.151	0.993
HELZ2	1.444	0.904
FOXP1	1.068	1.683
ZNF148	1.463	1.227
TMCC1	1.108	1.887
SERP1	1.176	1.196
PDCD10	1.466	1.488
MECOM	1.782	0.838
ACAP2	1.487	1.626
WDR6	1.236	0.878
PTPRG	0.819	1.402
ATP6V1A	1.154	0.902
SLC25A36	0.948	0.887
DHX15	0.82	3.011
SMIM14	0.887	1.203
CLOCK	1.041	1.506
EIF4E	1.083	1.152
CLCN3	1.295	1.442
GOLPH3	1.134	1.112
STC2	0.991	1.331
C5orf51	1.345	1.627
MAP3K1	1.521	3.496
KIF2A	0.937	1.323
PHAX	1.016	2.341
MATR3	1.133	1.422
BACH2	1.106	2.913
HACE1	0.141	1.328
CITED2	0.28	2.213
CD2AP	0.214	2.623
GJA1	0.578	2.114
UST	0.205	1.517
PDGFA	0.225	1.17
SRI	0.428	1.418
NAMPT	0.139	0.916
ZNF800	0.438	0.859
C1GALT1	0.148	1.041
GLCCI1	0.389	1.226
RSBN1L	0.477	1.072
MET	0.38	1.512
SFRP1	0.376	0.921
YWHAZ	1.211	2.144
BAG4	0.922	0.721
SULF1	0.862	1.333
E2F5	0.724	0.821
CAAP1	0.581	1.722
HNRNPK	0.988	0.821
SLC44A1	1.134	0.924
ABCB7	1.522	1.111
G6PD	0.833	1.204
PHF6	1.163	1.314
